# Supplementary material for: Comparison between Spatially Resolved Airborne Flux Measurements and Emission Inventories of Volatile Organic Compounds in Los Angeles
Source: Environ Sci Technol. 2023 Oct 4;57(41):15533–45. doi: 10.1021/acs.est.3c03162 (PMC10586371; doi:10.1021/acs.est.3c03162)
Supplement: Supplementary file 1 — es3c03162_si_001.xlsx [file es3c03162_si_001.xlsx]

## Sheet: Supplementary Table 1
Zone	IM	GroupCount	mean_MEOH	std_MEOH	median_MEOH	min_MEOH	max_MEOH	mean_CCOOH	std_CCOOH	median_CCOOH	min_CCOOH	max_CCOOH	mean_RCOOH	std_RCOOH	median_RCOOH	min_RCOOH	max_RCOOH	mean_ACETONE	std_ACETONE	median_ACETONE	min_ACETONE	max_ACETONE	mean_CRES	std_CRES	median_CRES	min_CRES	max_CRES	mean_ACD	std_ACD	median_ACD	min_ACD	max_ACD	mean_MEK	std_MEK	median_MEK	min_MEK	max_MEK	mean_HCOOH	std_HCOOH	median_HCOOH	min_HCOOH	max_HCOOH	mean_BACL	std_BACL	median_BACL	min_BACL	max_BACL	mean_BALD	std_BALD
San Bernardino Valley	measuredFIVEGrid	945	11.5982	23.5407	9.27791	-102.205	200.245	9.47135	19.9545	7.10866	-71.8656	126.354	1.19299	2.26178	0.906328	-17.2136	14.0916	10.2406	22.047	5.48894	-121.448	122.012	0.397987	0.643605	0.320306	-4.32952	3.06653	2.23172	4.1689	1.65669	-16.2406	50.5403	1.0435	3.05577	0.774018	-23.7424	25.1965	NaN	NaN	NaN	NaN	NaN	NaN	NaN	NaN	NaN	NaN	0.956318	2.65995
San Bernardino Valley	BEIS+FIVE	945	15.3447	10.362	14.0696	0.028482	49.7447	0.426913	0.348241	0.382763	0	1.60793	1.58109	0.688173	1.5846	0.018971	3.82822	15.8918	7.67205	15.6267	0.188756	36.7295	0.0352398	0.0265861	0.0323727	0.00126946	0.257048	1.01863	0.437126	0.982649	0.00423035	2.62312	2.15622	1.1058	2.13167	0.0253542	5.07173	NaN	NaN	NaN	NaN	NaN	NaN	NaN	NaN	NaN	NaN	0.0247602	0.00933886
San Bernardino Valley	CARB	993	6.8923	3.45899	6.47907	0.892777	23.4404	0.0952658	0.0478185	0.0898757	0.00929128	0.354478	0.019679	0.00853074	0.0205513	0.002207	0.0439744	3.07365	1.39084	3.05406	0.207878	8.34032	0.0114278	0.0189164	0.00317724	0.000213137	0.128942	1.01261	0.480219	0.988313	0.101354	3.29386	0.326937	0.210056	0.306074	0.0108522	1.39775	0.390533	0.2268	0.360334	0.0404299	1.63559	0.00227638	0.00136443	0.00196837	0.000106401	0.0064016	0.0621298	0.0327533
San Bernardino Valley	measuredCARBGrid	993	16.0453	31.6582	13.6984	-104.602	294.314	13.2369	27.4491	9.93884	-101.58	203.121	1.62217	2.86253	1.29187	-15.7958	16.4864	12.9801	27.3839	6.85865	-144.961	137.397	0.453069	0.728805	0.36002	-3.64185	3.20918	2.65867	4.64728	1.99892	-19.1483	43.9727	1.44484	4.44822	1.0381	-30.321	35.473	0.0676713	0.230385	0.0527522	-0.784501	1.08612	0.486577	0.837431	0.420582	-2.62173	4.82322	1.19664	3.47027
Santa Ana	measuredFIVEGrid	354	5.50855	25.9352	4.18532	-70.6743	114.219	5.06551	19.4424	2.19397	-36.5105	139.651	0.992083	2.72843	0.752287	-6.44622	19.3351	24.5283	214.898	0	-210.315	2738.21	0.353873	0.870173	0.213235	-1.85757	6.64881	1.18378	3.07886	0.683906	-11.172	12.9044	0.640191	3.51652	0.275204	-11.6086	16.8301	NaN	NaN	NaN	NaN	NaN	NaN	NaN	NaN	NaN	NaN	0.814794	1.59461
Santa Ana	BEIS+FIVE	354	10.211	2.83781	9.6984	5.48675	22.5903	0.209981	0.10401	0.18101	0.0750757	0.69484	2.2994	0.73403	2.29904	0.48142	3.89583	24.8891	8.38386	25.0883	3.53494	42.5117	0.0344847	0.0118803	0.0329011	0.00440981	0.0704942	0.953286	0.250463	0.908113	0.509259	1.90446	3.44833	1.16372	3.47972	0.418452	5.88954	NaN	NaN	NaN	NaN	NaN	NaN	NaN	NaN	NaN	NaN	0.0330023	0.0117913
Santa Ana	CARB	348	7.71257	1.89029	7.62052	2.10351	13.6734	0.0981429	0.0240649	0.0970293	0.0228465	0.176008	0.0268066	0.00707619	0.0255279	0.00622172	0.0483437	4.48937	1.39444	4.41543	1.14473	10.7206	0.0145748	0.0221705	0.00471778	0.00074418	0.150498	1.12778	0.271055	1.11409	0.329772	2.09673	0.492576	0.31726	0.411065	0.0746832	2.49129	0.381505	0.114927	0.376919	0.0838286	0.813222	0.00421902	0.00121323	0.00403841	0.00065981	0.00773338	0.106835	0.0324102
Santa Ana	measuredCARBGrid	348	7.02769	31.9572	4.22233	-84.9145	101.73	7.26928	25.3714	2.6147	-41.3543	252.128	1.15027	2.84756	0.976929	-5.14979	15.0156	42.3489	435.905	0	-152.086	6867.72	0.570457	1.34935	0.326949	-1.95603	13.6373	1.7516	4.62454	0.87124	-14.7687	25.4244	0.531504	3.66037	-0.11901	-8.10353	17.1337	0.0425863	0.523167	0	-3.28834	1.77682	0.20535	1.02857	0.214999	-3.41921	4.66099	1.08444	2.1917
Downtown	measuredFIVEGrid	424	7.00589	19.1555	6.65637	-49.0268	110.418	8.56986	15.3534	6.57831	-18.4723	135.696	1.83543	3.1926	1.4964	-5.45509	29.6384	7.55235	56.1008	0	-239.038	486.256	0.558836	1.04255	0.386115	-2.2408	9.38768	3.45059	6.18123	2.57295	-8.47745	70.2807	1.90727	8.11319	0.827847	-26.1994	91.9646	NaN	NaN	NaN	NaN	NaN	NaN	NaN	NaN	NaN	NaN	0.942803	2.47101
Downtown	BEIS+FIVE	424	10.6683	2.79693	10.3036	1.33613	23.1722	0.168325	0.0703907	0.151877	0	0.639391	3.17911	1.3183	2.92107	0.886234	7.6842	35.1236	14.7745	31.9109	8.81685	84.5988	0.0513585	0.0186821	0.0490035	0.0166511	0.0977828	1.18057	0.374071	1.06687	0.166602	2.61176	4.93852	2.08893	4.41075	1.197	12.9991	NaN	NaN	NaN	NaN	NaN	NaN	NaN	NaN	NaN	NaN	0.0434624	0.0163873
Downtown	CARB	390	7.82916	2.27331	7.61644	3.43068	16.5804	0.108816	0.0344096	0.104019	0.0518648	0.227921	0.0389824	0.0186089	0.0336665	0.0166765	0.14314	6.34589	2.39137	5.90958	3.03467	22.1209	0.0422443	0.0671512	0.0137193	0.00271463	0.930467	1.32264	0.495207	1.23262	0.651274	5.18803	0.739585	0.415814	0.636452	0.201798	2.22624	0.380553	0.151945	0.360282	0.131868	1.07047	0.00578914	0.00242168	0.0051477	0.0021513	0.0178927	0.136477	0.0466901
Downtown	measuredCARBGrid	390	10.7967	31.4327	8.11361	-67.7564	307.387	12.936	24.2984	9.46794	-30.2798	276.148	2.11739	3.83387	1.81954	-8.9856	28.3649	13.6644	67.297	1.01142	-240.707	544.31	0.761754	1.42005	0.501668	-3.63534	14.4589	4.72739	8.78148	3.08569	-15.4367	83.91	2.00059	7.57609	1.03725	-23.3614	83.8948	0.107131	0.480686	0.0994938	-2.73024	1.8442	0.0514461	0.129505	0.0426462	-0.273332	1.49571	1.01334	3.02803
Coast	measuredFIVEGrid	189	5.72834	17.9383	1.90613	-61.2488	78.2632	1.32571	9.25093	1.25644	-40.2643	32.2793	0.518723	1.7404	0.318643	-5.07994	11.9492	0.598963	5.92707	0.0979442	-11.8984	75.2713	0.143956	0.655182	0.0953104	-2.16943	2.31855	1.41817	3.41017	0.835556	-8.89909	22.9337	-0.0781479	2.25064	0.00875396	-9.09782	9.01449	NaN	NaN	NaN	NaN	NaN	NaN	NaN	NaN	NaN	NaN	0.386738	1.52119
Coast	BEIS+FIVE	189	5.56688	4.98281	6.33774	0	17.8875	0.109044	0.110941	0.102349	0	0.434714	1.32079	1.33897	1.17679	0.000109474	5.30051	14.5317	14.7345	11.6505	0.00105532	59.8684	0.027107	0.0371959	0.0174295	0	0.18321	1.29363	1.20999	1.06811	0	8.87529	2.13468	2.39159	1.72877	0	12.995	NaN	NaN	NaN	NaN	NaN	NaN	NaN	NaN	NaN	NaN	0.0515526	0.0524902
Coast	CARB	155	4.4707	2.88786	4.59217	0.0279186	12.8557	0.0718861	0.0516776	0.0700575	7.48927e-05	0.242388	0.0260052	0.0125977	0.0265416	0.000909672	0.0538899	4.0102	2.36441	4.3964	0.0938024	10.136	0.135014	0.321216	0.0241283	0.00015524	1.40151	1.10664	0.649981	0.983438	0.0411901	5.28449	0.432174	0.339319	0.376314	0.00797752	1.78606	0.187836	0.134523	0.18901	6.95415e-06	0.591246	0.00302918	0.00206933	0.0031979	2.89259e-07	0.0071276	0.143065	0.141061
Coast	measuredCARBGrid	155	7.69446	26.1118	3.22232	-73.6969	156.932	1.75729	12.2197	0.502336	-35.9135	79.3204	0.638948	2.75811	0.346408	-6.05521	21.0868	0.488536	3.33557	0.204637	-8.30471	24.4356	0.124753	0.755793	0.165557	-2.11079	2.07992	1.58464	4.62677	0.979457	-10.3042	31.3591	-0.317697	2.66112	-0.0475093	-9.86155	5.88002	0.0398076	0.316605	0.00281981	-0.784123	1.85003	0.183569	0.88145	0.127503	-3.5059	4.08433	0.692473	2.16987
[truncated: 98 more columns]

## Sheet: key
Key to abbreviations
MEOH	methanol
CCOOH	Acetic acid
RCOOH	higher acids
CRES	Cresol
ACD	acetaldehyde
MEK	methyl ethyl ketone
HCOOH	formic acid
BACL	biacetyl
BALD	benzaldehyde
TMB	trimethylbenzene
ETOH	ethanol
NAPHTHAL	naphthalene
SESQ	sesquiterpenes
XYL	xylene
ISO	isoprene
MT	monoterpenes
D5SILX	D5 siloxane
D4SILX	D4 siloxane
NALD	Nonanal
PDCBZ	p-dichlorobenzene
PCBTF	p-chlorobenzotrifluoride
