# Supplementary material for: Comparison between Spatially Resolved Airborne Flux Measurements and Emission Inventories of Volatile Organic Compounds in Los Angeles
Source: Environ Sci Technol. 2023 Oct 4;57(41):15533–45. doi: 10.1021/acs.est.3c03162 (PMC10586371; doi:10.1021/acs.est.3c03162)
Supplement: Supplementary file 2 — es3c03162_si_002.xlsx [file es3c03162_si_002.xlsx]

## Sheet: Suplementary Table 2
weekday or weekend	Inventory or Measurement	GroupCount	mean_MEOH	std_MEOH	median_MEOH	min_MEOH	max_MEOH	mean_CCOOH	std_CCOOH	median_CCOOH	min_CCOOH	max_CCOOH	mean_RCOOH	std_RCOOH	median_RCOOH	min_RCOOH	max_RCOOH	mean_ACETONE	std_ACETONE	median_ACETONE	min_ACETONE	max_ACETONE	mean_CRES	std_CRES	median_CRES	min_CRES	max_CRES	mean_ACD	std_ACD	median_ACD	min_ACD	max_ACD	mean_MEK	std_MEK	median_MEK	min_MEK	max_MEK	mean_HCOOH	std_HCOOH	median_HCOOH	min_HCOOH	max_HCOOH	mean_BACL	std_BACL	median_BACL	min_BACL	max_BACL	mean_BALD	std_BALD
weekday	measuredFIVEGrid	1196	10.8201	22.1887	9.84997	-102.205	110.418	9.47322	19.588	7.01547	-71.8656	139.651	1.41582	2.84109	1.06491	-17.2136	29.6384	17.1381	122.451	5.4528	-239.038	2738.21	0.480909	0.899348	0.352941	-4.32952	9.38768	2.46804	4.84419	1.59363	-16.2406	70.2807	1.32656	5.5336	0.788876	-26.1994	91.9646	NaN	NaN	NaN	NaN	NaN	NaN	NaN	NaN	NaN	NaN	0.831787	2.72559
weekday	BEIS+FIVE	1196	13.5621	8.07271	11.1725	0	49.7447	0.331172	0.286147	0.216377	0	1.60793	2.15803	1.07674	2.02059	0.00062715	7.6842	22.8924	12.3725	21.4176	0.003296	84.5988	0.039287	0.0244948	0.0349915	0	0.257048	1.08632	0.365093	1.02337	0	2.95918	3.17225	1.80182	2.98382	0	12.9991	NaN	NaN	NaN	NaN	NaN	NaN	NaN	NaN	NaN	NaN	0.0337296	0.0151753
weekday	CARB	1194	7.42266	3.12575	7.10415	0.0291965	23.4404	0.101979	0.0443968	0.0970393	8.61389e-05	0.354478	0.0257873	0.0132628	0.024534	0.00223547	0.14314	4.19659	2.12374	4.0205	0.221978	22.1209	0.028285	0.0899794	0.00551465	0.000219618	1.3793	1.16234	0.495318	1.11239	0.129409	5.28449	0.492452	0.359217	0.399025	0.0109641	2.22624	0.395465	0.208167	0.362619	7.94091e-06	1.63559	0.00351028	0.00210263	0.00355685	2.8928e-07	0.0178915	0.0878225	0.0547178
weekday	measuredCARBGrid	1194	15.0751	30.6594	12.9886	-104.602	307.387	13.4323	26.969	9.62414	-101.58	276.148	1.76234	3.3724	1.39856	-15.7958	28.3649	26.4045	238.879	7.05607	-240.707	6867.72	0.59681	1.18002	0.40896	-3.64185	14.4589	3.17407	6.3204	2.0513	-19.1483	83.91	1.54604	5.57305	0.969792	-30.321	83.8948	0.0882371	0.379485	0.0622039	-3.28834	1.8442	0.338029	0.782262	0.201346	-3.5059	3.20441	1.01982	3.5464
weekend	measuredFIVEGrid	582	5.326	23.1761	2.81545	-54.5964	200.245	4.69236	15.5009	3.23543	-60.0155	126.354	0.964575	2.07526	0.599451	-6.44622	12.6133	1.11429	16.0963	-0.00549836	-67.5433	107.509	0.281596	0.585759	0.22098	-1.81147	3.0417	1.99057	4.21059	1.60829	-11.172	50.5403	0.595256	3.04825	0.272869	-11.6086	25.1965	NaN	NaN	NaN	NaN	NaN	NaN	NaN	NaN	NaN	NaN	0.988672	1.54208
weekend	BEIS+FIVE	582	10.364	8.09473	9.54501	0	46.5736	0.23267	0.263512	0.161321	0	1.48329	1.97071	1.28121	1.84841	0.00062715	7.55943	21.1353	14.4882	19.7637	0.003296	84.3399	0.0382391	0.0263996	0.0336963	0	0.257048	1.08394	0.781681	1.00337	0	8.87529	2.94932	2.09299	2.6902	0	12.995	NaN	NaN	NaN	NaN	NaN	NaN	NaN	NaN	NaN	NaN	0.0338318	0.0320745
weekend	CARB	596	6.4126	2.90711	6.34949	0.051454	16.347	0.0889379	0.0389424	0.0892092	7.48927e-05	0.242388	0.025451	0.0145769	0.0240399	0.002207	0.137956	3.84981	2.1654	3.65256	0.207878	16.9534	0.0303531	0.133499	0.0044496	0.000213137	1.40151	1.0269	0.453046	1.01611	0.101354	5.20861	0.362235	0.234288	0.330591	0.0108522	1.42252	0.330864	0.170441	0.340727	6.95415e-06	0.951695	0.00325869	0.00237373	0.00288825	2.89259e-07	0.0178927	0.102965	0.0749299
weekend	measuredCARBGrid	596	8.80397	32.6446	6.53411	-67.7564	294.314	7.45362	23.773	4.71204	-67.4829	203.121	1.22181	2.59296	0.830527	-5.0919	13.5096	1.39042	21.4079	-0.014485	-81.895	155.157	0.383534	0.747269	0.282596	-1.87159	5.77656	2.41989	5.09958	1.8727	-14.7687	43.9727	0.753512	4.15864	0.411821	-18.035	35.473	0.0269481	0.348459	0.0106232	-2.26208	1.85003	0.304484	0.854755	0.127874	-1.94643	4.82322	1.25509	1.9206
[truncated: 98 more columns]

## Sheet: key
Key to abbreviations
MEOH	methanol
CCOOH	Acetic acid
RCOOH	higher acids
CRES	Cresol
ACD	acetaldehyde
MEK	methyl ethyl ketone
HCOOH	formic acid
BACL	biacetyl
BALD	benzaldehyde
TMB	trimethylbenzene
ETOH	ethanol
NAPHTHAL	naphthalene
SESQ	sesquiterpenes
XYL	xylene
ISO	isoprene
MT	monoterpenes
D5SILX	D5 siloxane
D4SILX	D4 siloxane
NALD	Nonanal
PDCBZ	p-dichlorobenzene
PCBTF	p-chlorobenzotrifluoride
